# Supplementary material for: Two new species of Ceratostomella and Pararamichloridium (Sordariomycetes) from Guangdong, China, based on morphological and phylogenetic evidence
Source: MycoKeys. 2026 Jun 5;133:259–76. doi: 10.3897/mycokeys.133.194192 (PMC13263727; doi:10.3897/mycokeys.133.194192)
Supplement: XML Treatment for Ceratostomella guangdongensis [file mycokeys.133.194192-treatment1.xml]

<!DOCTYPE tp:taxon-treatment
  PUBLIC "-//TaxonX//DTD Taxonomic Treatment Publishing DTD v0 20100105//EN" "tax-treatment-NSO.dtd">
<tp:taxon-treatment xmlns:tp="http://www.plazi.org/taxpub"><tp:treatment-meta><kwd-group><label>Taxon classification</label><kwd>
                <named-content content-type="kingdom">Fungi</named-content>
              </kwd><kwd>
                <named-content content-type="order">Boliniales</named-content>
              </kwd><kwd>
                <named-content content-type="family">Boliniaceae</named-content>
              </kwd></kwd-group><mixed-citation publication-type="journal"><person-group><name><surname>Meng</surname><given-names>Weiqian</given-names></name><name><surname>Khuna</surname><given-names>Surapong</given-names></name><name><surname>Thitla</surname><given-names>Tanapol</given-names></name><name><surname>Xie</surname><given-names>Ning</given-names></name><name><surname>Hongsanan</surname><given-names>Sinang</given-names></name></person-group><article-title>Two new species of <italic><tp:taxon-name><tp:taxon-name-part taxon-name-part-type="genus" reg="Ceratostomella">Ceratostomella</tp:taxon-name-part></tp:taxon-name></italic> and <italic><tp:taxon-name><tp:taxon-name-part taxon-name-part-type="genus" reg="Pararamichloridium">Pararamichloridium</tp:taxon-name-part></tp:taxon-name></italic> (<tp:taxon-name><tp:taxon-name-part taxon-name-part-type="class" reg="Sordariomycetes">Sordariomycetes</tp:taxon-name-part></tp:taxon-name>) from Guangdong, China, based on morphological and phylogenetic evidence</article-title><source>MycoKeys</source><day>05</day><month>06</month><year>2026</year><volume>133</volume><fpage>259</fpage><lpage>276</lpage><pub-id pub-id-type="doi">10.3897/mycokeys.133.194192</pub-id></mixed-citation></tp:treatment-meta><tp:nomenclature><tp:taxon-name><object-id xmlns:xlink="http://www.w3.org/1999/xlink" content-type="arpha" xlink:type="simple">25E9199E-4852-5488-9875-88258EC06712</object-id>
                    		<tp:taxon-name-part taxon-name-part-type="genus" reg="Ceratostomella">Ceratostomella</tp:taxon-name-part> <tp:taxon-name-part taxon-name-part-type="species" reg="guangdongensis">guangdongensis</tp:taxon-name-part>
                    	
                    		<object-id xmlns:xlink="http://www.w3.org/1999/xlink" content-type="mycobank" xlink:type="simple">863235</object-id>
                    	</tp:taxon-name><tp:taxon-authority>W.Q. Meng, T. Thitla, S. Hongsanan</tp:taxon-authority><tp:taxon-status xmlns:xlink="http://www.w3.org/1999/xlink" xlink:type="simple">sp. nov.</tp:taxon-status><xref ref-type="fig" rid="F2">Fig. 2</xref></tp:nomenclature><tp:treatment-sec sec-type="Etymology"><title>Etymology.</title><p>The specific epithet <italic>guangdongensis</italic> refers to Guangdong Province, China, where the holotype was collected.</p><fig id="F2" position="float" orientation="portrait"><object-id xmlns:xlink="http://www.w3.org/1999/xlink" content-type="doi" xlink:type="simple">10.3897/mycokeys.133.194192.figure2</object-id><object-id xmlns:xlink="http://www.w3.org/1999/xlink" content-type="arpha" xlink:type="simple">164DB492-30E2-5374-BD93-27450FF17874</object-id><label>Figure 2.</label><caption><p><italic><tp:taxon-name><tp:taxon-name-part taxon-name-part-type="genus" reg="Ceratostomella">Ceratostomella</tp:taxon-name-part> <tp:taxon-name-part taxon-name-part-type="species" reg="guangdongensis">guangdongensis</tp:taxon-name-part></tp:taxon-name></italic> (<abbrev xmlns:xlink="http://www.w3.org/1999/xlink" content-type="institution" xlink:title="Culture Collection of Microbial Shenzhen University, Shenzhen University, China" xlink:type="simple">MBSZU</abbrev> 26-007, ex-type living culture). <bold>A</bold>. Colony morphology at 30 °C after 10 days on <abbrev xmlns:xlink="http://www.w3.org/1999/xlink" xlink:title="potato dextrose agar" xlink:type="simple">PDA</abbrev>, <abbrev xmlns:xlink="http://www.w3.org/1999/xlink" xlink:title="malt extract agar" xlink:type="simple">MEA</abbrev>, <abbrev xmlns:xlink="http://www.w3.org/1999/xlink" xlink:title="oatmeal agar" xlink:type="simple">OA</abbrev>, and <abbrev xmlns:xlink="http://www.w3.org/1999/xlink" xlink:title="cornmeal agar" xlink:type="simple">CMA</abbrev> (from left to right); <bold>B–D</bold>. Vegetative hyphae with hyphal coil and anastomoses; <bold>E–H</bold>. Monilioid hyphae with 0–1 septa and varying shapes. Scale bars: 2 cm (<bold>A</bold>); 10 µm (<bold>B–H</bold>).</p></caption><graphic xmlns:xlink="http://www.w3.org/1999/xlink" xlink:href="mycokeys-133-259-g002.jpg" id="oo_1670689.jpg" position="float" orientation="portrait" xlink:type="simple"><uri content-type="original_file" xlink:type="simple">https://binary.pensoft.net/fig/1670689</uri></graphic></fig></tp:treatment-sec><tp:treatment-sec sec-type="Type"><title>Type.</title><p>China • Guangdong Province, Shenzhen, Dananshan Mountain (<named-content xmlns:xlink="http://www.w3.org/1999/xlink" content-type="dwc:verbatimCoordinates" xlink:type="simple">22°30'06.7"N, 113°54'44.0"E</named-content>), on rock sampled from the mountain, 25 March 2025, W.Q. Meng &amp; T. Thitla; GD065 (SZU26-166, holotype), ex-type living culture <abbrev xmlns:xlink="http://www.w3.org/1999/xlink" content-type="institution" xlink:title="Culture Collection of Microbial Shenzhen University, Shenzhen University, China" xlink:type="simple">MBSZU</abbrev> 26-007, dried culture permanently preserved in a metabolically inactive state, SZU26-166.</p></tp:treatment-sec><tp:treatment-sec sec-type="Colony diam"><title>Colony diam.</title><p>(in mm) 7 days, 25 °C: <abbrev xmlns:xlink="http://www.w3.org/1999/xlink" xlink:title="potato dextrose agar" xlink:type="simple">PDA</abbrev> 42–45, <abbrev xmlns:xlink="http://www.w3.org/1999/xlink" xlink:title="malt extract agar" xlink:type="simple">MEA</abbrev> 43–49, <abbrev xmlns:xlink="http://www.w3.org/1999/xlink" xlink:title="oatmeal agar" xlink:type="simple">OA</abbrev> 12–17. 30 °C: <abbrev xmlns:xlink="http://www.w3.org/1999/xlink" xlink:title="potato dextrose agar" xlink:type="simple">PDA</abbrev> 44–46, <abbrev xmlns:xlink="http://www.w3.org/1999/xlink" xlink:title="malt extract agar" xlink:type="simple">MEA</abbrev> 50–55, <abbrev xmlns:xlink="http://www.w3.org/1999/xlink" xlink:title="oatmeal agar" xlink:type="simple">OA</abbrev> 18–20. 35 °C: <abbrev xmlns:xlink="http://www.w3.org/1999/xlink" xlink:title="potato dextrose agar" xlink:type="simple">PDA</abbrev> 46–48, <abbrev xmlns:xlink="http://www.w3.org/1999/xlink" xlink:title="malt extract agar" xlink:type="simple">MEA</abbrev> 50–55, <abbrev xmlns:xlink="http://www.w3.org/1999/xlink" xlink:title="oatmeal agar" xlink:type="simple">OA</abbrev> 18–21.</p></tp:treatment-sec><tp:treatment-sec sec-type="Culture characteristics"><title>Culture characteristics.</title><p>Colonies were black with a black reverse on all media. On <abbrev xmlns:xlink="http://www.w3.org/1999/xlink" xlink:title="potato dextrose agar" xlink:type="simple">PDA</abbrev>, colonies were circular, spreading, and flat, covered with a thin white downy mycelium, with an irregular filamentous margin. On <abbrev xmlns:xlink="http://www.w3.org/1999/xlink" xlink:title="malt extract agar" xlink:type="simple">MEA</abbrev>, colonies were circular, spreading, and flat, with a filamentous margin. On <abbrev xmlns:xlink="http://www.w3.org/1999/xlink" xlink:title="oatmeal agar" xlink:type="simple">OA</abbrev>, slow growth rate, colonies were circular, flat, smooth-textured, and restricted, with an entire margin. On <abbrev xmlns:xlink="http://www.w3.org/1999/xlink" xlink:title="cornmeal agar" xlink:type="simple">CMA</abbrev>, colonies were circular, spreading, flat, and smooth-textured, with a filamentous margin. Soluble pigments were not produced on any medium, and sporulation was absent on all culture media.</p></tp:treatment-sec><tp:treatment-sec sec-type="Micromorphology"><title>Micromorphology.</title><p>Mycelium composed of submerged, smooth, septate, branched, thin- to thick-walled, subhyaline to pale brown hyphae, 1.5–4.5 µm (x̄ = 2.7 ± 0.6 µm, n = 50). Hyphae frequently convert into monilioid hyphae consisting of rough, thick-walled, 0–1 septate, guttulate cells that are brown to dark brown, varying in shape from subglobose to cylindrical 4–8 × 8–23 µm (x̄ = 6 ± 0.8 × 14.5 ± 3.8 µm, n = 50). Branching of the monilioid hyphae commonly occurs at right angles. Hyphal coils and anastomoses are also present.</p></tp:treatment-sec><tp:treatment-sec sec-type="Additional strain examined"><title>Additional strain examined.</title><p>China • Guangdong Province, Shenzhen, Dananshan Mountain (<named-content xmlns:xlink="http://www.w3.org/1999/xlink" content-type="dwc:verbatimCoordinates" xlink:type="simple">22°30'06.7"N, 113°54'44.0"E</named-content>), on rock sampled from the mountain, 25 March 2025, W.Q. Meng &amp; T. Thitla; GD090 and GD091, living culture <abbrev xmlns:xlink="http://www.w3.org/1999/xlink" content-type="institution" xlink:title="Culture Collection of Microbial Shenzhen University, Shenzhen University, China" xlink:type="simple">MBSZU</abbrev> 26-008, and <abbrev xmlns:xlink="http://www.w3.org/1999/xlink" content-type="institution" xlink:title="Culture Collection of Microbial Shenzhen University, Shenzhen University, China" xlink:type="simple">MBSZU</abbrev> 26-009, permanently preserved in a metabolically inactive state.</p></tp:treatment-sec><tp:treatment-sec sec-type="Habitat and distribution"><title>Habitat and distribution.</title><p>On rock; currently known only from Shenzhen, Guangdong Province, China.</p></tp:treatment-sec><tp:treatment-sec sec-type="Notes"><title>Notes.</title><p>Phylogenetic analyses based on the combined <abbrev xmlns:xlink="http://www.w3.org/1999/xlink" xlink:title="large subunit" xlink:type="simple">LSU</abbrev>, <abbrev xmlns:xlink="http://www.w3.org/1999/xlink" xlink:title="internal transcribed spacer" xlink:type="simple">ITS</abbrev>, and <abbrev xmlns:xlink="http://www.w3.org/1999/xlink" xlink:title="small subunit" xlink:type="simple">SSU</abbrev> sequence dataset placed the three new strains within the <italic><tp:taxon-name><tp:taxon-name-part taxon-name-part-type="genus" reg="Ceratostomella">Ceratostomella</tp:taxon-name-part></tp:taxon-name></italic> clade (Fig. <xref ref-type="fig" rid="F1">1</xref>), forming a sister lineage to <italic><tp:taxon-name><tp:taxon-name-part taxon-name-part-type="genus" reg="Ceratostomella">C.</tp:taxon-name-part> <tp:taxon-name-part taxon-name-part-type="species" reg="melanospora">melanospora</tp:taxon-name-part></tp:taxon-name></italic> with 72% bootstrap support and a posterior probability of 0.91. However, the new strains differ morphologically from <italic><tp:taxon-name><tp:taxon-name-part taxon-name-part-type="genus" reg="Ceratostomella">C.</tp:taxon-name-part> <tp:taxon-name-part taxon-name-part-type="species" reg="melanospora">melanospora</tp:taxon-name-part></tp:taxon-name></italic> in a combination of characters, including the presence of monilioid hyphae, which have not been reported in <italic><tp:taxon-name><tp:taxon-name-part taxon-name-part-type="genus" reg="Ceratostomella">C.</tp:taxon-name-part> <tp:taxon-name-part taxon-name-part-type="species" reg="melanospora">melanospora</tp:taxon-name-part></tp:taxon-name></italic> (<xref ref-type="bibr" rid="B20">Réblová et al. 2024</xref>). Moreover, the new species exhibits relatively high temperature tolerance, with optimal growth observed at 35 °C, whereas <italic><tp:taxon-name><tp:taxon-name-part taxon-name-part-type="genus" reg="Ceratostomella">C.</tp:taxon-name-part> <tp:taxon-name-part taxon-name-part-type="species" reg="melanospora">melanospora</tp:taxon-name-part></tp:taxon-name></italic> does not grow at this temperature. Ecologically, <italic><tp:taxon-name><tp:taxon-name-part taxon-name-part-type="genus" reg="Ceratostomella">C.</tp:taxon-name-part> <tp:taxon-name-part taxon-name-part-type="species" reg="melanospora">melanospora</tp:taxon-name-part></tp:taxon-name></italic> has been reported as a saprobe on decaying wood, whereas the strains obtained in this study were isolated from rock (<xref ref-type="bibr" rid="B20">Réblová et al. 2024</xref>). Pairwise nucleotide comparisons between <italic><tp:taxon-name><tp:taxon-name-part taxon-name-part-type="genus" reg="Ceratostomella">C.</tp:taxon-name-part> <tp:taxon-name-part taxon-name-part-type="species" reg="guangdongensis">guangdongensis</tp:taxon-name-part></tp:taxon-name></italic> and <italic><tp:taxon-name><tp:taxon-name-part taxon-name-part-type="genus" reg="Ceratostomella">C.</tp:taxon-name-part> <tp:taxon-name-part taxon-name-part-type="species" reg="melanospora">melanospora</tp:taxon-name-part></tp:taxon-name></italic> revealed sequence differences of 23.34% in the <abbrev xmlns:xlink="http://www.w3.org/1999/xlink" xlink:title="internal transcribed spacer" xlink:type="simple">ITS</abbrev> region (116/497 bp, excluding gaps), 7.66% in the <abbrev xmlns:xlink="http://www.w3.org/1999/xlink" xlink:title="large subunit" xlink:type="simple">LSU</abbrev> region (65/849 bp, excluding gaps), and 1.85% in the <abbrev xmlns:xlink="http://www.w3.org/1999/xlink" xlink:title="small subunit" xlink:type="simple">SSU</abbrev> region (18/973 bp, excluding gaps). Based on morphological characteristics, growth temperature, ecological differences, phylogenetic evidence, and pairwise nucleotide comparisons, we introduce <italic><tp:taxon-name><tp:taxon-name-part taxon-name-part-type="genus" reg="Ceratostomella">Ceratostomella</tp:taxon-name-part> <tp:taxon-name-part taxon-name-part-type="species" reg="guangdongensis">guangdongensis</tp:taxon-name-part></tp:taxon-name></italic> as a novel species of <italic><tp:taxon-name><tp:taxon-name-part taxon-name-part-type="genus" reg="Ceratostomella">Ceratostomella</tp:taxon-name-part></tp:taxon-name></italic>.</p></tp:treatment-sec><tp:treatment-sec><!--Section generated to contain objects referenced in tp:taxon-treatment.--><fig id="F1" position="float" orientation="portrait"><object-id xmlns:xlink="http://www.w3.org/1999/xlink" content-type="doi" xlink:type="simple">10.3897/mycokeys.133.194192.figure1</object-id><object-id xmlns:xlink="http://www.w3.org/1999/xlink" content-type="arpha" xlink:type="simple">6C555555-7CEF-5394-A1B3-98CE659F3B94</object-id><label>Figure 1.</label><caption><p>Phylogram generated from maximum likelihood analysis of a combined <abbrev xmlns:xlink="http://www.w3.org/1999/xlink" xlink:title="large subunit" xlink:type="simple">LSU</abbrev>, <abbrev xmlns:xlink="http://www.w3.org/1999/xlink" xlink:title="internal transcribed spacer" xlink:type="simple">ITS</abbrev>, and <abbrev xmlns:xlink="http://www.w3.org/1999/xlink" xlink:title="small subunit" xlink:type="simple">SSU</abbrev> genes of 83 sequences. <italic><tp:taxon-name><tp:taxon-name-part taxon-name-part-type="genus" reg="Ceratosphaeria">Ceratosphaeria</tp:taxon-name-part> <tp:taxon-name-part taxon-name-part-type="species" reg="suthepensis">suthepensis</tp:taxon-name-part></tp:taxon-name></italic> (PDD 76762) and <italic><tp:taxon-name><tp:taxon-name-part taxon-name-part-type="genus" reg="Ceratosphaeria">C.</tp:taxon-name-part> <tp:taxon-name-part taxon-name-part-type="species" reg="yunnanensis">yunnanensis</tp:taxon-name-part></tp:taxon-name></italic> (KUMCC 21-0013) were used as outgroups. Bootstrap values ≥ 70% <abbrev xmlns:xlink="http://www.w3.org/1999/xlink" xlink:title="Maximum Likelihood" xlink:type="simple">ML</abbrev> (left) and Bayesian posterior probabilities ≥ 0.90 (right) are shown above nodes. Lower support values are also shown for key nodes of interest. The scale bar represents the expected number of nucleotide substitutions per site. The sequences of fungal species obtained in this study are in red. Type species are in bold.</p></caption><graphic xmlns:xlink="http://www.w3.org/1999/xlink" xlink:href="mycokeys-133-259-g001.jpg" id="oo_1670688.jpg" position="float" orientation="portrait" xlink:type="simple"><uri content-type="original_file" xlink:type="simple">https://binary.pensoft.net/fig/1670688</uri></graphic></fig></tp:treatment-sec><ref-list><ref id="B20"><mixed-citation xmlns:xlink="http://www.w3.org/1999/xlink" xlink:type="simple">Réblová M, Nekvindová J, Kolařík M, Jurjević Ž, Kolář M, Hubka V (2024) Re-evaluation of <italic><tp:taxon-name><tp:taxon-name-part taxon-name-part-type="genus">Ceratostomella</tp:taxon-name-part></tp:taxon-name></italic> and <italic><tp:taxon-name><tp:taxon-name-part taxon-name-part-type="genus">Xylomelasma</tp:taxon-name-part></tp:taxon-name></italic> with introduction of two new species. MycoKeys 110: 319–345. <ext-link xlink:href="10.3897/mycokeys.110.136844" ext-link-type="doi" xlink:type="simple">https://doi.org/10.3897/mycokeys.110.136844</ext-link></mixed-citation></ref></ref-list></tp:taxon-treatment>
