# Supplementary material for: Two new species of Ceratostomella and Pararamichloridium (Sordariomycetes) from Guangdong, China, based on morphological and phylogenetic evidence
Source: MycoKeys. 2026 Jun 5;133:259–76. doi: 10.3897/mycokeys.133.194192 (PMC13263727; doi:10.3897/mycokeys.133.194192)
Supplement: XML Treatment for Pararamichloridium purpureum [file mycokeys.133.194192-treatment2.xml]

<!DOCTYPE tp:taxon-treatment
  PUBLIC "-//TaxonX//DTD Taxonomic Treatment Publishing DTD v0 20100105//EN" "tax-treatment-NSO.dtd">
<tp:taxon-treatment xmlns:tp="http://www.plazi.org/taxpub"><tp:treatment-meta><kwd-group><label>Taxon classification</label><kwd>
                <named-content content-type="kingdom">Fungi</named-content>
              </kwd><kwd>
                <named-content content-type="order">Pararamichloridiales</named-content>
              </kwd><kwd>
                <named-content content-type="family">Pararamichloridiaceae</named-content>
              </kwd></kwd-group><mixed-citation publication-type="journal"><person-group><name><surname>Meng</surname><given-names>Weiqian</given-names></name><name><surname>Khuna</surname><given-names>Surapong</given-names></name><name><surname>Thitla</surname><given-names>Tanapol</given-names></name><name><surname>Xie</surname><given-names>Ning</given-names></name><name><surname>Hongsanan</surname><given-names>Sinang</given-names></name></person-group><article-title>Two new species of <italic><tp:taxon-name><tp:taxon-name-part taxon-name-part-type="genus" reg="Ceratostomella">Ceratostomella</tp:taxon-name-part></tp:taxon-name></italic> and <italic><tp:taxon-name><tp:taxon-name-part taxon-name-part-type="genus" reg="Pararamichloridium">Pararamichloridium</tp:taxon-name-part></tp:taxon-name></italic> (<tp:taxon-name><tp:taxon-name-part taxon-name-part-type="class" reg="Sordariomycetes">Sordariomycetes</tp:taxon-name-part></tp:taxon-name>) from Guangdong, China, based on morphological and phylogenetic evidence</article-title><source>MycoKeys</source><day>05</day><month>06</month><year>2026</year><volume>133</volume><fpage>259</fpage><lpage>276</lpage><pub-id pub-id-type="doi">10.3897/mycokeys.133.194192</pub-id></mixed-citation></tp:treatment-meta><tp:nomenclature><tp:taxon-name><object-id xmlns:xlink="http://www.w3.org/1999/xlink" content-type="arpha" xlink:type="simple">A23AE7A4-6D07-53B9-96C9-552C54F76349</object-id>
                    		<tp:taxon-name-part taxon-name-part-type="genus" reg="Pararamichloridium">Pararamichloridium</tp:taxon-name-part> <tp:taxon-name-part taxon-name-part-type="species" reg="purpureum">purpureum</tp:taxon-name-part>
                    	
                    		<object-id xmlns:xlink="http://www.w3.org/1999/xlink" content-type="mycobank" xlink:type="simple">863236</object-id>
                    	</tp:taxon-name><tp:taxon-authority>W.Q. Meng, S. Khuna, S. Hongsanan</tp:taxon-authority><tp:taxon-status xmlns:xlink="http://www.w3.org/1999/xlink" xlink:type="simple">sp. nov.</tp:taxon-status><xref ref-type="fig" rid="F3">Fig. 3</xref></tp:nomenclature><tp:treatment-sec sec-type="Etymology"><title>Etymology.</title><p>The specific epithet <italic>purpureum</italic> refers to the diagnostic purple diffusible pigment produced by the colony in culture.</p><fig id="F3" position="float" orientation="portrait"><object-id xmlns:xlink="http://www.w3.org/1999/xlink" content-type="doi" xlink:type="simple">10.3897/mycokeys.133.194192.figure3</object-id><object-id xmlns:xlink="http://www.w3.org/1999/xlink" content-type="arpha" xlink:type="simple">69D1BA5B-6B0B-5C9D-B62E-AC8048D631F2</object-id><label>Figure 3.</label><caption><p><italic><tp:taxon-name><tp:taxon-name-part taxon-name-part-type="genus" reg="Pararamichloridium">Pararamichloridium</tp:taxon-name-part> <tp:taxon-name-part taxon-name-part-type="species" reg="purpureum">purpureum</tp:taxon-name-part></tp:taxon-name></italic> (<abbrev xmlns:xlink="http://www.w3.org/1999/xlink" content-type="institution" xlink:title="Culture Collection of Microbial Shenzhen University, Shenzhen University, China" xlink:type="simple">MBSZU</abbrev> 25-006, ex-type living culture). <bold>A</bold>. Colony morphology at 25 °C after 2 weeks on <abbrev xmlns:xlink="http://www.w3.org/1999/xlink" xlink:title="potato dextrose agar" xlink:type="simple">PDA</abbrev>, <abbrev xmlns:xlink="http://www.w3.org/1999/xlink" xlink:title="malt extract agar" xlink:type="simple">MEA</abbrev>, and <abbrev xmlns:xlink="http://www.w3.org/1999/xlink" xlink:title="cornmeal agar" xlink:type="simple">CMA</abbrev> (from left to right); <bold>B–E</bold>. Conidiophores, conidiogenous cells, and conidia; <bold>F</bold>. Rachis with pimple-like denticles; <bold>G</bold>. Conidia. Scale bars: 2 cm (<bold>A</bold>); 10 µm (<bold>B–G</bold>).</p></caption><graphic xmlns:xlink="http://www.w3.org/1999/xlink" xlink:href="mycokeys-133-259-g003.jpg" id="oo_1670690.jpg" position="float" orientation="portrait" xlink:type="simple"><uri content-type="original_file" xlink:type="simple">https://binary.pensoft.net/fig/1670690</uri></graphic></fig></tp:treatment-sec><tp:treatment-sec sec-type="Type"><title>Type.</title><p>China • Guangdong Province, Shenzhen, Shenzhen University, College of Life Sciences and Oceanography (<named-content xmlns:xlink="http://www.w3.org/1999/xlink" content-type="dwc:verbatimCoordinates" xlink:type="simple">22°35'55.0"N, 113°59'21.0"E</named-content>), from air, 10 July 2025, W.Q. Meng; LBP1 (SZU26-165, holotype); ex-type living culture <abbrev xmlns:xlink="http://www.w3.org/1999/xlink" content-type="institution" xlink:title="Culture Collection of Microbial Shenzhen University, Shenzhen University, China" xlink:type="simple">MBSZU</abbrev> 25-006, dried culture permanently preserved in a metabolically inactive state, SZU26-165.</p></tp:treatment-sec><tp:treatment-sec sec-type="Colony diam"><title>Colony diam.</title><p>(in mm) 14 days, 25 °C: <abbrev xmlns:xlink="http://www.w3.org/1999/xlink" xlink:title="potato dextrose agar" xlink:type="simple">PDA</abbrev> 34–36, <abbrev xmlns:xlink="http://www.w3.org/1999/xlink" xlink:title="malt extract agar" xlink:type="simple">MEA</abbrev> 26–29, <abbrev xmlns:xlink="http://www.w3.org/1999/xlink" xlink:title="cornmeal agar" xlink:type="simple">CMA</abbrev> 34–39; 30 °C: <abbrev xmlns:xlink="http://www.w3.org/1999/xlink" xlink:title="potato dextrose agar" xlink:type="simple">PDA</abbrev> 13–15, <abbrev xmlns:xlink="http://www.w3.org/1999/xlink" xlink:title="malt extract agar" xlink:type="simple">MEA</abbrev> 10–12, <abbrev xmlns:xlink="http://www.w3.org/1999/xlink" xlink:title="cornmeal agar" xlink:type="simple">CMA</abbrev> 15-18; 35 °C: no or negligible growth on all media.</p></tp:treatment-sec><tp:treatment-sec sec-type="Culture characteristics"><title>Culture characteristics.</title><p>Colonies on <abbrev xmlns:xlink="http://www.w3.org/1999/xlink" xlink:title="potato dextrose agar" xlink:type="simple">PDA</abbrev> were circular, restricted, centrally raised, and wrinkled, with a white surface and a violet-red, slightly undulate margin. The reverse was dark yellow at the center and violet-red toward the margin. Colonies on <abbrev xmlns:xlink="http://www.w3.org/1999/xlink" xlink:title="malt extract agar" xlink:type="simple">MEA</abbrev> were irregular, flat, restricted, and wrinkled, pale yellow at the center with a white, entire margin. The reverse was pale yellow with a white margin. Colonies on <abbrev xmlns:xlink="http://www.w3.org/1999/xlink" xlink:title="cornmeal agar" xlink:type="simple">CMA</abbrev> were circular and raised, grayish-violet at the center, with a white, slightly raised, and undulate margin. The reverse was deep violet-red to white. A soluble violet-red pigment diffusing into the surrounding medium was observed around colonies on <abbrev xmlns:xlink="http://www.w3.org/1999/xlink" xlink:title="potato dextrose agar" xlink:type="simple">PDA</abbrev> and <abbrev xmlns:xlink="http://www.w3.org/1999/xlink" xlink:title="cornmeal agar" xlink:type="simple">CMA</abbrev>. Sporulation was abundant on all media.</p></tp:treatment-sec><tp:treatment-sec sec-type="Micromorphology"><title>Micromorphology.</title><p>Mycelium consisting of septate, branched, smooth, hyaline hyphae, 1.2–2.1 µm (x̄ = 1.67 ± 0.24 µm, n = 50) diam. Conidiophores macronematous, solitary, unbranched, septate, erect, straight to flexuous, arising from superficial hyphae, cylindrical, pale brown to brown, 30.4–104.4 × 1.5–3.2 µm (x̄ = 65.0 ± 20.3 × 2.3 ± 0.4 µm, n = 50). Conidiogenous cells integrated, terminal, holoblastic, polyblastic, subhyaline to pale brown, cylindrical, 41.5–203.0 × 1.5–2.8 µm (x̄ = 111.5 ± 42.1 × 2.2 ± 0.4 µm, n = 50), sympodially proliferate, forming a rachis with numerous pimple-like denticles, inconspicuous, slightly darkened not thickened. Conidia solitary, smooth-walled, aseptate, hyaline to pale brown, ellipsoidal, 3.6–5.6 × 2.2–3.5 µm (x̄ = 4.6 ± 0.6 × 2.7 ± 0.4 µm, n = 50). Sexual morph not observed.</p></tp:treatment-sec><tp:treatment-sec sec-type="Habitat and distribution"><title>Habitat and distribution.</title><p>Air; known only from Shenzhen, Guangdong Province, China.</p></tp:treatment-sec><tp:treatment-sec sec-type="Notes"><title>Notes.</title><p><italic><tp:taxon-name><tp:taxon-name-part taxon-name-part-type="genus" reg="Pararamichloridium">Pararamichloridium</tp:taxon-name-part></tp:taxon-name></italic>, the type genus of <tp:taxon-name><tp:taxon-name-part taxon-name-part-type="family" reg="Pararamichloridiaceae">Pararamichloridiaceae</tp:taxon-name-part></tp:taxon-name>, was established by <xref ref-type="bibr" rid="B4">Crous et al. (2017)</xref>, with <italic><tp:taxon-name><tp:taxon-name-part taxon-name-part-type="genus" reg="Pararamichloridium">P.</tp:taxon-name-part> <tp:taxon-name-part taxon-name-part-type="species" reg="livistonae">livistonae</tp:taxon-name-part></tp:taxon-name></italic> designated as the type species, originally isolated from leaves of <italic><tp:taxon-name><tp:taxon-name-part taxon-name-part-type="genus" reg="Livistona">Livistona</tp:taxon-name-part> <tp:taxon-name-part taxon-name-part-type="species" reg="australis">australis</tp:taxon-name-part></tp:taxon-name></italic> collected in Australia (<xref ref-type="bibr" rid="B4">Crous et al. 2017</xref>). The genus currently comprises five species, namely <italic><tp:taxon-name><tp:taxon-name-part taxon-name-part-type="genus" reg="Pararamichloridium">P.</tp:taxon-name-part> <tp:taxon-name-part taxon-name-part-type="species" reg="aquisubtropicum">aquisubtropicum</tp:taxon-name-part></tp:taxon-name></italic>, <italic><tp:taxon-name><tp:taxon-name-part taxon-name-part-type="genus" reg="Pararamichloridium">P.</tp:taxon-name-part> <tp:taxon-name-part taxon-name-part-type="species" reg="caricicola">caricicola</tp:taxon-name-part></tp:taxon-name></italic>, <italic><tp:taxon-name><tp:taxon-name-part taxon-name-part-type="genus" reg="Pararamichloridium">P.</tp:taxon-name-part> <tp:taxon-name-part taxon-name-part-type="species" reg="livistonae">livistonae</tp:taxon-name-part></tp:taxon-name></italic>, <italic><tp:taxon-name><tp:taxon-name-part taxon-name-part-type="genus" reg="Pararamichloridium">P.</tp:taxon-name-part> <tp:taxon-name-part taxon-name-part-type="species" reg="ouropretoense">ouropretoense</tp:taxon-name-part></tp:taxon-name></italic>, and <italic><tp:taxon-name><tp:taxon-name-part taxon-name-part-type="genus" reg="Pararamichloridium">P.</tp:taxon-name-part> <tp:taxon-name-part taxon-name-part-type="species" reg="verrucosum">verrucosum</tp:taxon-name-part></tp:taxon-name></italic> (<xref ref-type="bibr" rid="B6">Crous et al. 2025</xref>).</p><p>In this study, we introduce <italic><tp:taxon-name><tp:taxon-name-part taxon-name-part-type="genus" reg="Pararamichloridium">Pararamichloridium</tp:taxon-name-part> <tp:taxon-name-part taxon-name-part-type="species" reg="purpureum">purpureum</tp:taxon-name-part></tp:taxon-name></italic> as the sixth species of the genus, isolated from laboratory air in Shenzhen, Guangdong Province, China. The species is proposed based on morphological characteristics and multigene phylogenetic analyses inferred from a combined dataset of <abbrev xmlns:xlink="http://www.w3.org/1999/xlink" xlink:title="large subunit" xlink:type="simple">LSU</abbrev>, <abbrev xmlns:xlink="http://www.w3.org/1999/xlink" xlink:title="internal transcribed spacer" xlink:type="simple">ITS</abbrev>, and <abbrev xmlns:xlink="http://www.w3.org/1999/xlink" xlink:title="small subunit" xlink:type="simple">SSU</abbrev> sequences. Phylogenetically, the new species forms a distinct lineage within <italic><tp:taxon-name><tp:taxon-name-part taxon-name-part-type="genus" reg="Pararamichloridium">Pararamichloridium</tp:taxon-name-part></tp:taxon-name></italic> and is closely related to <italic><tp:taxon-name><tp:taxon-name-part taxon-name-part-type="genus" reg="Pararamichloridium">P.</tp:taxon-name-part> <tp:taxon-name-part taxon-name-part-type="species" reg="aquisubtropicum">aquisubtropicum</tp:taxon-name-part></tp:taxon-name></italic>, <italic><tp:taxon-name><tp:taxon-name-part taxon-name-part-type="genus" reg="Pararamichloridium">P.</tp:taxon-name-part> <tp:taxon-name-part taxon-name-part-type="species" reg="caricicola">caricicola</tp:taxon-name-part></tp:taxon-name></italic>, <italic><tp:taxon-name><tp:taxon-name-part taxon-name-part-type="genus" reg="Pararamichloridium">P.</tp:taxon-name-part> <tp:taxon-name-part taxon-name-part-type="species" reg="ouropretoense">ouropretoense</tp:taxon-name-part></tp:taxon-name></italic>, and <italic><tp:taxon-name><tp:taxon-name-part taxon-name-part-type="genus" reg="Pararamichloridium">P.</tp:taxon-name-part> <tp:taxon-name-part taxon-name-part-type="species" reg="verrucosum">verrucosum</tp:taxon-name-part></tp:taxon-name></italic> (Fig. <xref ref-type="fig" rid="F1">1</xref>). However, the new strain forms an independent branch within the genus and is clearly distinguishable from related species based on both morphological and molecular evidence.</p><p>Morphologically, the new species differs from <italic><tp:taxon-name><tp:taxon-name-part taxon-name-part-type="genus" reg="Pararamichloridium">P.</tp:taxon-name-part> <tp:taxon-name-part taxon-name-part-type="species" reg="aquisubtropicum">aquisubtropicum</tp:taxon-name-part></tp:taxon-name></italic>, which produces relatively long conidiophores (119–202 µm) and larger conidia (4–8 × 3–4.7 μm) (<xref ref-type="bibr" rid="B10">Jayawardena et al. 2023</xref>), whereas <italic><tp:taxon-name><tp:taxon-name-part taxon-name-part-type="genus" reg="Pararamichloridium">P.</tp:taxon-name-part> <tp:taxon-name-part taxon-name-part-type="species" reg="purpureum">purpureum</tp:taxon-name-part></tp:taxon-name></italic> produces shorter conidiophores (30.4–104.4 × 1.5–3.2 µm) and smaller conidia (3.4–5.6 × 2.2–3.5 µm). The new species can also be distinguished from <italic><tp:taxon-name><tp:taxon-name-part taxon-name-part-type="genus" reg="Pararamichloridium">P.</tp:taxon-name-part> <tp:taxon-name-part taxon-name-part-type="species" reg="caricicola">caricicola</tp:taxon-name-part></tp:taxon-name></italic>, which produces relatively slender conidia measuring 6–7 × 3–3.5 µm, whereas <italic><tp:taxon-name><tp:taxon-name-part taxon-name-part-type="genus" reg="Pararamichloridium">P.</tp:taxon-name-part> <tp:taxon-name-part taxon-name-part-type="species" reg="purpureum">purpureum</tp:taxon-name-part></tp:taxon-name></italic> forms comparatively ellipsoidal conidia (<xref ref-type="bibr" rid="B5">Crous et al. 2018</xref>). In addition, <italic><tp:taxon-name><tp:taxon-name-part taxon-name-part-type="genus" reg="Pararamichloridium">P.</tp:taxon-name-part> <tp:taxon-name-part taxon-name-part-type="species" reg="verrucosum">verrucosum</tp:taxon-name-part></tp:taxon-name></italic> is characterized by verrucose conidia, a feature not observed in <italic><tp:taxon-name><tp:taxon-name-part taxon-name-part-type="genus" reg="Pararamichloridium">P.</tp:taxon-name-part> <tp:taxon-name-part taxon-name-part-type="species" reg="purpureum">purpureum</tp:taxon-name-part></tp:taxon-name></italic> (<xref ref-type="bibr" rid="B4">Crous et al. 2017</xref>). <italic><tp:taxon-name><tp:taxon-name-part taxon-name-part-type="genus" reg="Pararamichloridium">Pararamichloridium</tp:taxon-name-part> <tp:taxon-name-part taxon-name-part-type="species" reg="ouropretoense">ouropretoense</tp:taxon-name-part></tp:taxon-name></italic> differs from the new species in having larger conidia (6–8 × 3–4 µm) and more robust conidiophores (50–150 × 4–5 µm) (<xref ref-type="bibr" rid="B6">Crous et al. 2025</xref>).</p><p>Pairwise nucleotide comparisons further support the distinctiveness of the new species. The <abbrev xmlns:xlink="http://www.w3.org/1999/xlink" xlink:title="internal transcribed spacer" xlink:type="simple">ITS</abbrev> sequence of <italic><tp:taxon-name><tp:taxon-name-part taxon-name-part-type="genus" reg="Pararamichloridium">P.</tp:taxon-name-part> <tp:taxon-name-part taxon-name-part-type="species" reg="purpureum">purpureum</tp:taxon-name-part></tp:taxon-name></italic> differs from those of <italic><tp:taxon-name><tp:taxon-name-part taxon-name-part-type="genus" reg="Pararamichloridium">P.</tp:taxon-name-part> <tp:taxon-name-part taxon-name-part-type="species" reg="aquisubtropicum">aquisubtropicum</tp:taxon-name-part></tp:taxon-name></italic>, <italic><tp:taxon-name><tp:taxon-name-part taxon-name-part-type="genus" reg="Pararamichloridium">P.</tp:taxon-name-part> <tp:taxon-name-part taxon-name-part-type="species" reg="caricicola">caricicola</tp:taxon-name-part></tp:taxon-name></italic>, <italic><tp:taxon-name><tp:taxon-name-part taxon-name-part-type="genus" reg="Pararamichloridium">P.</tp:taxon-name-part> <tp:taxon-name-part taxon-name-part-type="species" reg="ouropretoense">ouropretoense</tp:taxon-name-part></tp:taxon-name></italic>, and <italic><tp:taxon-name><tp:taxon-name-part taxon-name-part-type="genus" reg="Pararamichloridium">P.</tp:taxon-name-part> <tp:taxon-name-part taxon-name-part-type="species" reg="verrucosum">verrucosum</tp:taxon-name-part></tp:taxon-name></italic> by 121/519 bp (23.31%), 131/561 bp (23.35%), 132/538 bp (24.54%), and 139/528 bp (26.33%), respectively (excluding gaps). Similarly, <abbrev xmlns:xlink="http://www.w3.org/1999/xlink" xlink:title="large subunit" xlink:type="simple">LSU</abbrev> sequence comparisons revealed differences of 100/706 bp (14.16%), 99/704 bp (14.06%), 94/703 bp (13.37%), and 92/704 bp (13.07%) between the new species and these taxa. <abbrev xmlns:xlink="http://www.w3.org/1999/xlink" xlink:title="small subunit" xlink:type="simple">SSU</abbrev> sequence comparison was only possible with <italic><tp:taxon-name><tp:taxon-name-part taxon-name-part-type="genus" reg="Pararamichloridium">P.</tp:taxon-name-part> <tp:taxon-name-part taxon-name-part-type="species" reg="verrucosum">verrucosum</tp:taxon-name-part></tp:taxon-name></italic>, as <abbrev xmlns:xlink="http://www.w3.org/1999/xlink" xlink:title="small subunit" xlink:type="simple">SSU</abbrev> sequence data are not available for the other related species, and the sequences differed 45/833 bp (5.40%). Ecologically, <italic><tp:taxon-name><tp:taxon-name-part taxon-name-part-type="genus" reg="Pararamichloridium">P.</tp:taxon-name-part> <tp:taxon-name-part taxon-name-part-type="species" reg="purpureum">purpureum</tp:taxon-name-part></tp:taxon-name></italic> was isolated from air contaminants collected using exposed culture plates, whereas previously described species of <italic><tp:taxon-name><tp:taxon-name-part taxon-name-part-type="genus" reg="Pararamichloridium">Pararamichloridium</tp:taxon-name-part></tp:taxon-name></italic> have mainly been reported from plant-associated substrates or submerged environments. The new strain also consistently produces a diffusible violet-purple pigment on <abbrev xmlns:xlink="http://www.w3.org/1999/xlink" xlink:title="potato dextrose agar" xlink:type="simple">PDA</abbrev>.</p><p>Taken together, phylogenetic placement, morphological differences, nucleotide divergence, and cultural characteristics support the recognition of the strain as a novel species of <italic><tp:taxon-name><tp:taxon-name-part taxon-name-part-type="genus" reg="Pararamichloridium">Pararamichloridium</tp:taxon-name-part></tp:taxon-name></italic>.</p></tp:treatment-sec><tp:treatment-sec><!--Section generated to contain objects referenced in tp:taxon-treatment.--><fig id="F1" position="float" orientation="portrait"><object-id xmlns:xlink="http://www.w3.org/1999/xlink" content-type="doi" xlink:type="simple">10.3897/mycokeys.133.194192.figure1</object-id><object-id xmlns:xlink="http://www.w3.org/1999/xlink" content-type="arpha" xlink:type="simple">6C555555-7CEF-5394-A1B3-98CE659F3B94</object-id><label>Figure 1.</label><caption><p>Phylogram generated from maximum likelihood analysis of a combined <abbrev xmlns:xlink="http://www.w3.org/1999/xlink" xlink:title="large subunit" xlink:type="simple">LSU</abbrev>, <abbrev xmlns:xlink="http://www.w3.org/1999/xlink" xlink:title="internal transcribed spacer" xlink:type="simple">ITS</abbrev>, and <abbrev xmlns:xlink="http://www.w3.org/1999/xlink" xlink:title="small subunit" xlink:type="simple">SSU</abbrev> genes of 83 sequences. <italic><tp:taxon-name><tp:taxon-name-part taxon-name-part-type="genus" reg="Ceratosphaeria">Ceratosphaeria</tp:taxon-name-part> <tp:taxon-name-part taxon-name-part-type="species" reg="suthepensis">suthepensis</tp:taxon-name-part></tp:taxon-name></italic> (PDD 76762) and <italic><tp:taxon-name><tp:taxon-name-part taxon-name-part-type="genus" reg="Ceratosphaeria">C.</tp:taxon-name-part> <tp:taxon-name-part taxon-name-part-type="species" reg="yunnanensis">yunnanensis</tp:taxon-name-part></tp:taxon-name></italic> (KUMCC 21-0013) were used as outgroups. Bootstrap values ≥ 70% <abbrev xmlns:xlink="http://www.w3.org/1999/xlink" xlink:title="Maximum Likelihood" xlink:type="simple">ML</abbrev> (left) and Bayesian posterior probabilities ≥ 0.90 (right) are shown above nodes. Lower support values are also shown for key nodes of interest. The scale bar represents the expected number of nucleotide substitutions per site. The sequences of fungal species obtained in this study are in red. Type species are in bold.</p></caption><graphic xmlns:xlink="http://www.w3.org/1999/xlink" xlink:href="mycokeys-133-259-g001.jpg" id="oo_1670688.jpg" position="float" orientation="portrait" xlink:type="simple"><uri content-type="original_file" xlink:type="simple">https://binary.pensoft.net/fig/1670688</uri></graphic></fig></tp:treatment-sec><ref-list><ref id="B4"><mixed-citation xmlns:xlink="http://www.w3.org/1999/xlink" xlink:type="simple">Crous PW, Wingfield MJ, Burgess TI, Carnegie AJ, Hardy GEStJ, Smith D, Summerell BA, Cano-Lira JF, Guarro J, Houbraken J, Lombard L, Martín MP, Sandoval-Denis M, Alexandrova AV, Barnes CW, Baseia IG, Bezerra JDP, Guarnaccia V, May TW, Hernández-Restrepo M, Stchigel AM, Miller AN, Ordoñez ME, Abreu VP, Accioly T, Agnello C, Colmán AA, Albuquerque CC, Alfredo DS, Alvarado P, Araújo-Magalhães GR, Arauzo S, Atkinson T, Barili A, Barreto RW, Bezerra JL, Cabral TS, Camello Rodríguez F, Cruz RHSF, Daniëls PP, da Silva BDB, de Almeida DAC, de Carvalho Júnior AA, Decock CA, Delgat L, Denman S, Dimitrov RA, Edwards J, Fedosova AG, Ferreira RJ, Firmino AL, Flores JA, García D, Gené J, Giraldo A, Góis JS, Gomes AAM, Gonçalves CM, Gouliamova DE, Groenewald M, Guéorguiev BV, Guevara-Suarez M, Gusmão LFP, Hosaka K, Hubka V, Huhndorf SM, Jadan M, Jurjević Ž, Kraak B, Kučera V, Kumar TKA, Kušan I, Lacerda SR, Lamlertthon S, Lisboa WS, Loizides M, Luangsa-ard JJ, Lysková P, Mac Cormack WP, Macedo DM, Machado AR, Malysheva EF, Marinho P, Matočec N, Meijer M, Mešić A, Mongkolsamrit S, Moreira KA, Morozova OV, Nair KU, Nakamura N, Noisripoom W, Olariaga I, Oliveira RJV, Paiva LM, Pawar P, Pereira OL, Peterson SW, Prieto M, Rodríguez-Andrade E, Rojo De Blas C, Roy M, Santos ES, Sharma R, Silva GA, Souza-Motta CM, Takeuchi-Kaneko Y, Tanaka C, Thakur A, Smith MT, Tkalčec Z, Valenzuela-Lopez N, van der Kleij P, Verbeken A, Viana MG, Wang XW, Groenewald JZ (2017) Fungal Planet description sheets: 625–715. Persoonia-Molecular Phylogeny and Evolution of <tp:taxon-name><tp:taxon-name-part taxon-name-part-type="kingdom">Fungi</tp:taxon-name-part></tp:taxon-name> 39: 270–467. <ext-link xlink:href="10.3767/persoonia.2017.39.11" ext-link-type="doi" xlink:type="simple">https://doi.org/10.3767/persoonia.2017.39.11</ext-link></mixed-citation></ref><ref id="B6"><mixed-citation xmlns:xlink="http://www.w3.org/1999/xlink" xlink:type="simple">Crous PW, Catcheside DEA, Catcheside PS, Alfenas AC, Alfenas RF, Barreto RW, Lebel T, Balashov S, Broadbridge J, Jurjević Ž, De la Peña-Lastra S, Hoffmann R, Mateos A, Riebesehl J, Shivas RG, Soliz Santander FF, Tan YP, Altés A, Bandini D, Carriconde F, Cazabonne J, Czachura P, Gryta H, Eyssartier G, Larsson E, Pereira OL, Rigueiro-Rodríguez A, Wingfield MJ, Ahmad W, Bibi S, Denman S, Esteve-Raventós F, Hussain S, Illescas T, Luangsa-ard JJ, Möller L, Mombert A, Noisripoom W, Olariaga I, Pancorbo F, Paz A, Piątek M, Polman-Short C, Suárez E, Afshan NS, Ali H, Arzanlou M, Ayer F, Barratt J, Bellanger JM, Bidaud A, Bishop-Hurley SL, Bohm M, Bose T, Campo E, Chau NB, Çolak ÖF, Cordeiro TRL, Cruz MO, Custódio FA, Couceiro A, Darmostuk V, Dearnaley JDW, de Azevedo Santiago ALCM, Freitas LWS, Yáñez-Morales MJ, Domnauer C, Dentinger B, Dhileepan K, De Souza JT, Dovana F, Eberhardt U, Eisvand P, Erhard A, Fachada V, García-Martín A, Groenewald M, Hammerbacher A, Harms K, Haroon S, Haqnawaz M, Henriques S, Hernández AJ, Jacobus LM, Jaen-Contreras D, Jangsantear P, Kaygusuz O, Knoppersen R, Kumar TKA, Lynch MJ, Mahiques R, Maraia GL, Marbach PAS, Mehrabi-Koushki M, Miller PR, Mongkolsamrit S, Moreau PA, Oberlies NH, Oliveira JA, Orlovich D, Pérez-Méndez AS, Pinto A, Raja HA, Ramírez GH, Raphael B, Rodrigues A, Rodrigues H, Ramos DO, Safi A, Sarwar S, Saar I, Sánchez RM, Santana JS, Scrace J, Sales LS, Silva LNP, Stryjak-Bogacka M, Tacconi A, Thanh VN, Thomas A, Thuy NT, Toome M, Valdez-Carrazco JM, van Vuuren NI, Vasey J, Vauras J, Vila-Viçosa C, Villarreal M, Visagie CM, Vizzini A, Whiteside EJ, Groenewald JZ (2025) Fungal Planet description sheets: 1781–1866. Persoonia-Molecular Phylogeny and Evolution of <tp:taxon-name><tp:taxon-name-part taxon-name-part-type="kingdom">Fungi</tp:taxon-name-part></tp:taxon-name> 54: 327–587. <ext-link xlink:href="10.3114/persoonia.2025.54.10" ext-link-type="doi" xlink:type="simple">https://doi.org/10.3114/persoonia.2025.54.10</ext-link></mixed-citation></ref><ref id="B10"><mixed-citation xmlns:xlink="http://www.w3.org/1999/xlink" xlink:type="simple">Jayawardena RS, Hyde KD, Wang S, Sun YR, Suwannarach N, Sysouphanthong P, Abdel-Wahab MA, Abdel-Aziz FA, Abeywickrama PD, Abreu VP, Armand A, Aptroot A, Bao DF, Begerow D, Bellanger JM, Bezerra JDP, Bundhun D, Calabon MS, Cao T, Cantillo T, Carvalho JLVR, Chaiwan N, Chen CC, Courtecuisse R, Cui BK, Damm U, Denchev CM, Denchev TT, Deng CY, Devadatha B, de Silva NI, dos Santos LA, Dubey NK, Dumez S, Ferdinandez HS, Firmino AL, Gafforov Y, Gajanayake AJ, Gomdola D, Gunaseelan S, He S, Htet ZH, Kaliyaperumal M, Kemler M, Kezo K, Kularathnage ND, Leonardi M, Li JP, Liao C, Liu S, Loizides M, Luangharn T, Ma J, Madrid H, Mahadevakumar S, Maharachchikumbura SSN, Manamgoda DS, Martín MP, Mekala N, Moreau PA, Mu YH, Pahoua P, Pem D, Pereira OL, Phonrob W, Phukhamsakda C, Raza M, Ren GC, Rinaldi AC, Rossi W, Samarakoon BC, Samarakoon MC, Sarma VV, Senanayake IC, Singh A, Souza MF, Souza-Motta CM, Spielmann AA, Su W, Tang X, Tian XG, Thambugala KM, Thongklang N, Tennakoon DS, Wannathes N, Wei DP, Welti S, Wijesinghe SN, Yang H, Yang YH, Yuan HS, Zhang H, Zhang JY, Balasuriya A, Bhunjun CS, Bulgakov TS, Cai L, Camporesi E, Chomnunti P, Deepika YS, Doilom M, Duan WJ, Han SL, Huanraluek N, Jones EBG, Lakshmidevi N, Li Y, Lumyong S, Luo ZL, Khuna S, Kumla J, Manawasighe IS, Mapook A, Punyaboon W, Tibpromma S, Lu YZ, Yan JY, Wang Y (2023) Fungal Diversity Notes 1512–1610: taxonomic and phylogenetic contributions to fungal taxa. Fungal Diversity 117: 1–272. <ext-link xlink:href="10.1007/s13225-022-00522-9" ext-link-type="doi" xlink:type="simple">https://doi.org/10.1007/s13225-022-00522-9</ext-link></mixed-citation></ref><ref id="B5"><mixed-citation xmlns:xlink="http://www.w3.org/1999/xlink" xlink:type="simple">Crous PW, Luangsa-ard JJ, Wingfield MJ, Carnegie AJ, Hernández-Restrepo M, Lombard L, Roux J, Barreto RW, Baseia IG, Cano-Lira JF, Martín MP, Morozova OV, Stchigel AM, Summerell BA, Brandrud TE, Dima B, García D, Giraldo A, Guarro J, Gusmão LFP, Khamsuntorn P, Noordeloos ME, Nuankaew S, Pinruan U, Rodríguez-Andrade E, Souza-Motta CM, Thangavel R, van Iperen AL, Abreu VP, Accioly T, Alves JL, Andrade JP, Bahram M, Baral HO, Barbier E, Barnes CW, Bendiksen E, Bernard E, Bezerra JDP, Bezerra JL, Bizio E, Blair JE, Bulyonkova TM, Cabral TS, Caiafa MV, Cantillo T, Colmán AA, Conceição LB, Cruz S, Cunha AOB, Darveaux BA, da Silva AL, da Silva GA, da Silva GM, da Silva RMF, de Oliveira RJV, Oliveira RL, De Souza JT, Dueñas M, Evans HC, Epifani F, Felipe MTC, Fernández-López J, Ferreira BW, Figueiredo CN, Filippova NV, Flores JA, Gené J, Ghorbani G, Gibertoni TB, Glushakova AM, Healy R, Huhndorf SM, Iturrieta-González I, Javan-Nikkhah M, Juciano RF, Jurjević Ž, Kachalkin AV, Keochanpheng K, Krisai-Greilhuber I, Li YC, Lima AA, Machado AR, Madrid H, Magalhães OMC, Marbach PAS, Melanda GCS, Miller AN, Mongkolsamrit S, Nascimento RP, Oliveira TGL, Ordoñez ME, Orzes R, Palma MA, Pearce CJ, Pereira OL, Perrone G, Peterson SW, Pham THG, Piontelli E, Pordel A, Quijada L, Raja HA, Rosas de Paz E, Ryvarden L, Saitta A, Salcedo SS, Sandoval-Denis M, Santos TAB, Seifert KA, Silva BDB, Smith ME, Soares AM, Sommai S, Sousa JO, Suetrong S, Susca A, Tedersoo L, Telleria MT, Thanakitpipattana D, Valenzuela-Lopez N, Visagie CM, Zapata M, Groenewald JZ (2018) Fungal Planet description sheets: 785–867. Persoonia-Molecular Phylogeny and Evolution of <tp:taxon-name><tp:taxon-name-part taxon-name-part-type="kingdom">Fungi</tp:taxon-name-part></tp:taxon-name> 41: 238–417. <ext-link xlink:href="10.3767/persoonia.2018.41.12" ext-link-type="doi" xlink:type="simple">https://doi.org/10.3767/persoonia.2018.41.12</ext-link></mixed-citation></ref></ref-list></tp:taxon-treatment>
